# Supplementary material for: CaReMe-CKD-HF–Epidemiology of Heart Failure in Chronic Kidney Disease: A Retrospective Analysis of Routine Administrative Data from a German Hospital Network
Source: J Cardiovasc Dev Dis. 2025 Nov 19;12(11):448. doi: 10.3390/jcdd12110448 (PMC12653909; doi:10.3390/jcdd12110448)
Supplement: Supplementary file 1 [file jcdd-12-00448-s001.zip]

Archive with 4 entries (4 files):
- CaReMe_CKD-HF_Supplemental Table S4.pdf
- CaReMe_CKD_HF_Supplemental Table S1.pdf
- CaReMe_CKD_HF_Supplemental Table S2.pdf
- CaReMe_CKD_HF_Supplemental Table S3.pdf
